# Supplementary material for: Physically Crosslinked Chondroitin Sulfate (CS)–Metal Ion (M: Fe(III), Gd(III), Zn(II), and Cu(II)) Particles for Versatile Applications and Their Biosafety
Source: Pharmaceuticals (Basel). 2023 Mar 23;16(4):483. doi: 10.3390/ph16040483 (PMC10144968; doi:10.3390/ph16040483)
Supplement: Supplementary file 1 [file pharmaceuticals-16-00483-s001.zip]

Archive with 1 entries (1 files):
- pharmaceuticals-2172639-supplementary.pdf
